# Supplementary material for: RECLU: a pipeline to discover reproducible transcriptional start sites and their alternative regulation using capped analysis of gene expression (CAGE)
Source: BMC Genomics. 2014 Apr 25;15:269. doi: 10.1186/1471-2164-15-269 (PMC4029093; doi:10.1186/1471-2164-15-269)
Supplement: Additional file 1 — Tag counts at phases of the pipeline for each dataset. The numbers at the left side correspond to Figure 1. FANTOM5 project dataset is human CAGE data for a variety of primary cells as described in Forrest et al. [10]. The other dataset described by Kanamori-Katayama et al. [11] is triplicate human CAGE data for HeLa and THP-1 cells. The former dataset was mapped to the hg19 genome, and the other one was the hg18 genome. Both datasets were sequenced by the HeliScope platform. [file 1471-2164-15-269-S1.XLS]

## Sheet: paraclu_summary.csv
		Step in RECLU
Sample		I. After quality control	II. After mapping	III. After running modified paraclu	IV. Extracting clusters with ≧ 0.1 IDR	V. Discarding clusters longer than 200 bp
CD14+CD16- monocytes	Replicate 1	34148174	16129194	2012861	170988	101747
	Replicate 2	27244539	11645658	1611592	167386	99835
	Replicate 3	27885596	10835462	1485433	161712	95010
CD14+CD16+ monocytes	Replicate 1	25752419	9498123	1378503	137359	83875
	Replicate 2	24718866	10630898	1340420	135305	83587
	Replicate 3	20881030	8224369	1247477	135798	83594
CD14+ monocytes derived to endothelial progenitor	Replicate 1	13317770	6646548	953954	112910	66756
	Replicate 2	12835126	4672206	759001	104800	62419
	Replicate 3	12573370	5582387	825423	110432	64992
CD14+ monocytes	Replicate 1	8432410	3905484	905684	130423	86825
	Replicate 2	32042272	12384484	2287828	164366	106241
	Replicate 3	19808800	10095774	1912376	163132	106717
CD14+ monocytes mock treated	Replicate 1	25451440	11774237	1862836	135534	82690
	Replicate 2	12452137	4702918	899628	117699	72589
	Replicate 3	19937021	7436894	1389370	132221	81233
CD14+ monocytes treated with BCG	Replicate 1	24756045	10816154	1717493	156123	101030
	Replicate 2	25528824	10872852	1743165	155714	100680
	Replicate 3	30229405	12807360	1972529	152119	97811
CD14+ monocytes treated with IFN-ns hexane	Replicate 1	20747212	7060101	1197713	105017	65093
	Replicate 2	16960656	5540734	1073262	105017	65093
CD14+ monocytes treated with beta-glucan	Replicate 1	28282918	10970354	1847043	126817	80416
	Replicate 2	15695339	5890442	1122816	119600	76729
	Replicate 3	17860630	7645228	1343686	125202	80471
CD14+ monocytes treated with candida	Replicate 1	25635528	11093873	1760580	102580	68542
	Replicate 2	13702902	5277533	1053233	99098	66707
	Replicate 3	8023503	2838020	601244	80098	54956
CD14+ monocytes treated with Cryptococcus	Replicate 1	29527313	12741299	2083527	143064	89272
	Replicate 2	18307760	7520888	1282553	137376	86432
	Replicate 3	24224991	9851505	1610007	139747	88219
CD14+ monocytes treated with Group A Streptococcus	Replicate 1	29138274	13373653	2053889	155339	99925
	Replicate 2	29687493	11699630	1908594	153767	98793
	Replicate 3	16784178	6757649	1238614	140060	91322
CD14+ monocytes treated with Lipopolysaccharide	Replicate 1	29155090	9825205	1423450	99032	63900
	Replicate 2	26190998	10134207	1566355	128659	83667
	Replicate 3	31978932	13569829	2058259	131492	85544
CD14+ monocytes treated with Salmonella	Replicate 1	29454115	13266688	1904500	117214	77284
	Replicate 2	14934460	6152894	1031763	109219	72072
	Replicate 3	15148184	6214824	1046099	110517	72882
CD14+ monocytes treated with trehalose	Replicate 1	26795812	11187611	1866372	142722	92178
	Replicate 2	17071543	6163771	1261385	126024	82284
	Replicate 3	27905813	12322787	1977909	141505	92119
CD19+ B cell	Replicate 1	9846709	3272710	742348	79077	50984
	Replicate 2	9487892	3113657	656250	78396	50339
	Replicate 3	11987080	4509564	869935	84729	54009
CD34 cell differentiated to erythrocyte lineage	Replicate 1	31819272	10668053	1300168	126711	81202
	Replicate 2	31167531	10063025	1302989	126711	81202
CD4+CD25-CD45RA- memory conventional T cells expanded	Replicate 1	30208580	12823166	1705275	157989	89291
	Replicate 2	19496160	9642236	1111174	149091	86527
	Replicate 3	16082220	8010511	1139445	150688	85768
CD4+CD25+CD45RA- memory regulatory T cell	Replicate 1	16427735	6489263	1006625	116278	72613
	Replicate 2	17054213	7312838	1070882	120921	74843
	Replicate 3	25352079	8938436	1294149	118288	72142
CD4+CD25+CD45RA- memory regulatory T cell expanded	Replicate 1	29558842	13071000	1946842	171278	99763
	Replicate 2	23850633	10865888	1550290	173164	103012
	Replicate 3	24107367	10916529	1604325	174117	103658
CD4+CD25-CD45RA+ naive conventional T cell	Replicate 1	35102922	15025159	1791102	98470	60486
	Replicate 2	18912569	7750211	1005114	94652	58220
	Replicate 3	8639732	2354450	474110	54269	34765
CD4+CD25-CD45RA+ naive conventional T cells expanded	Replicate 1	21432925	6475998	1051378	103647	61708
	Replicate 2	18916517	6195026	1022233	103647	61708
CD4+CD25+CD45RA+ naive regulatory T cell	Replicate 1	20763889	8682111	1211930	140944	82157
	Replicate 2	8651024	10750827	557960	144159	85538
	Replicate 3	3011886	9420782	1047927	140199	82864
CD4+ T cell	Replicate 1	14768511	7490313	1270121	124966	79218
	Replicate 2	27528255	8145781	1467844	115395	73868
	Replicate 3	22556867	8700342	1526256	128422	81725
CD8+ T cell	Replicate 1	15076803	7449579	1320920	151453	95313
	Replicate 2	22834240	8212930	1601332	148767	93452
	Replicate 3	23157514	11320752	1932561	160219	100953
Adipocyte in breast	Replicate 1	23849017	9788133	1427687	138039	82862
	Replicate 2	22218575	9052251	1430720	138039	82862
Adipocyte in Omentum	Replicate 1	28813055	12753928	1747560	87474	50672
	Replicate 2	3893842	1775081	396453	64515	39154
	Replicate 3	7413926	3714246	671225	82814	49556
Subcutaneous adipocyte	Replicate 1	2920901	909688	195968	26797	17349
	Replicate 2	8635137	2513687	505627	44169	27290
	Replicate 3	16544228	7031737	1037193	46482	28407
Alveolar epithelial cell	Replicate 1	14977952	5558263	840363	43873	26425
	Replicate 2	6814325	3160452	495594	44421	26971
	Replicate 3	2740379	717921	158710	20578	13360
Amniotic epithelial cell	Replicate 1	16251141	6102483	950963	65264	38377
	Replicate 2	1604724	517926	139749	26213	16302
	Replicate 3	11128764	4952722	809391	65760	38742
Amniotic membrane cell	Replicate 1	10353025	6043280	975071	94947	57031
	Replicate 2	9070015	4197317	776937	82143	49519
	Replicate 3	9440867	4724729	782987	90642	55086
Anulus fibrosus cell in spinal cord	Replicate 1	21865949	9833167	1343692	110977	64488
	Replicate 2	7038457	3561861	652635	110977	64488
Adtrocyte in cerebellum	Replicate 1	23111554	10107842	1310051	117679	68305
	Replicate 2	10475091	5824425	862353	110607	64752
	Replicate 3	11090433	4454622	759906	101431	59416
Astrocyte in cerebral cortex	Replicate 1	8275979	4031333	777887	126813	73785
	Replicate 2	23670082	9707041	1573783	147392	84760
	Replicate 3	17684802	9194659	1376764	146533	84656
Bronchial epithelial cell	Replicate 1	14191747	4923409	687410	51137	31815
	Replicate 2	5987159	2552775	394187	37393	23662
	Replicate 3	6679942	868541	258107	4801	2651
	Replicate 4	4891180	1808211	336355	39450	25451
	Replicate 5	8965577	4701173	657294	56273	34936
	Replicate 6	8285936	3576471	607223	53895	33773
	Replicate 7	16501510	6801870	976429	56697	35276
Cardiac myocyte	Replicate 1	9065842	1544310	339882	23291	14655
	Replicate 2	5680129	2079423	437816	45856	27681
	Replicate 3	16294937	9357927	1156504	47113	28029
Chondroblast cell in cartilage	Replicate 1	10951929	4910365	749297	90344	55482
	Replicate 2	10714872	3377862	627621	84742	51598
	Replicate 3	27507357	12891334	1603181	101369	60697
Redifferentiated chondrocyte in cartilage	Replicate 1	6130936	1966143	426059	43961	27531
	Replicate 2	11952636	4829549	754272	43961	27531
Chorionic membrane cell	Replicate 1	9891678	5443993	901961	97161	60477
	Replicate 2	19091815	11850595	1595501	87055	52655
	Replicate 3	10163000	4292011	723438	72157	45837
Ciliary epithelial cell	Replicate 1	25381484	12782027	1814003	176629	100485
	Replicate 2	18395525	6816150	1191262	158303	90010
	Replicate 3	28636081	14461265	1979889	180157	102788
Corneal epithelial cell	Replicate 1	13401749	4768924	694174	51012	30855
	Replicate 2	2521701	775752	171303	27653	17828
	Replicate 3	10494636	4150205	629714	51863	31410
Immature monocyte-derived dendritic cell	Replicate 1	10007870	4544826	767023	120848	69307
	Replicate 2	19413075	8529208	1213536	135474	76363
	Replicate 3	24803824	12124522	1563706	135524	76544
Endothelial cell in aorta	Replicate 1	11119683	5677051	841088	74618	45408
	Replicate 2	3811523	1623374	325888	50409	31903
	Replicate 3	10910086	3818986	666762	70958	43609
	Replicate 4	8990422	2582350	468377	61652	38514
Endothelial cell in artery	Replicate 1	5941071	3003257	562416	85844	51698
	Replicate 2	10175791	4659683	822845	94931	56769
	Replicate 3	12669792	6023601	906087	95501	56936
Endothelial cell in lymph vessel	Replicate 1	9331228	4421421	798549	95923	58002
	Replicate 2	9923751	3438153	671966	93382	56789
	Replicate 3	10455617	3691782	681974	93590	57001
Endothelial cell in microvessel	Replicate 1	8196588	3328287	624356	72415	44517
	Replicate 2	8329482	2217500	456142	59158	37210
	Replicate 3	11979083	5912562	939890	74136	44964
Endothelial cell in thorax	Replicate 1	8225534	3091474	594100	50226	32463
	Replicate 2	9003229	2183940	425821	50226	32463
Endothelial cell in umbilical vein	Replicate 1	22006561	11659716	1581448	162474	89287
	Replicate 2	10065050	4527349	806622	140656	79490
	Replicate 3	18278261	9102816	1300127	159805	88610
Endothelial cell in vein	Replicate 1	3346863	1281451	249803	35808	23207
	Replicate 2	7795486	1875624	389436	43375	27524
	Replicate 3	12686857	6446982	978513	48569	30464
Epithelical cell in esophagus	Replicate 1	11247525	3961402	622315	9558	5962
	Replicate 2	1242710	457233	109925	9393	5954
	Replicate 3	4238000	494235	137197	2248	1285
CD14-CD16+ monocytes	Replicate 1	21043745	8575804	1268841	135674	82912
	Replicate 2	20380679	9037786	1223459	135674	82912
Adventitial fibroblast in aorta	Replicate 1	19731216	10023962	1425280	139096	79586
	Replicate 2	24919741	10826736	1516452	136595	78349
	Replicate 3	8070789	3769081	738348	113954	65335
Fibroblast in heart	Replicate 1	5654585	2604582	494120	66402	40805
	Replicate 2	10161986	2162074	441649	41768	26441
	Replicate 3	13695221	6468791	996113	83838	50754
	Replicate 4	9067513	3584176	677169	72841	44091
	Replicate 5	12591401	7228921	1102148	95913	57041
	Replicate 6	11545387	6350257	985593	91642	54797
Fibroblast in choroid plexus	Replicate 1	19446645	8592956	1132831	55566	32853
	Replicate 2	6128380	2345053	488701	52411	31242
	Replicate 3	5104153	1416921	357467	28621	17751
Fibroblast in conjunctiva	Replicate 1	13921492	5033820	820309	83516	50661
	Replicate 2	27943552	12257001	1326787	83516	50661
Fibroblast in derma	Replicate 1	8566663	4084096	692116	89206	52784
	Replicate 2	9887795	2879505	510898	62449	38223
	Replicate 3	23780359	11327097	1300840	106274	62644
	Replicate 4	14298066	8120633	1116073	115200	67720
	Replicate 5	10948343	6008048	937380	110391	65205
	Replicate 6	13422382	6939385	1018335	112224	66369
Fibroblast in lung	Replicate 1	2121969	715881	172425	21325	14268
	Replicate 2	9323815	2867017	391668	21162	14955
	Replicate 3	10674376	5212957	849516	30351	20293
Fibroblast in lymphatic vessel	Replicate 1	8534027	2091868	380281	33132	21213
	Replicate 2	1284288	581034	153438	22799	14889
	Replicate 3	10955413	2932171	509225	34831	22245
Fibroblast in mamma	Replicate 1	9253092	3642833	622252	14605	9489
	Replicate 2	1072741	503417	135096	13405	8774
	Replicate 3	1132322	238666	67297	7799	5294
Fibroblast in periodontal ligament	Replicate 1	13505180	6460458	970543	107738	62507
	Replicate 2	17846125	8371308	1270340	116985	66312
	Replicate 3	8645121	3622736	641109	88356	51938
	Replicate 4	5756284	2638360	531587	81703	48263
	Replicate 5	11722152	4770528	865647	96726	56254
	Replicate 6	18273917	9031625	1326843	111944	63753
Fibroblast in skin for dystrophia mytonica sample	Replicate 1	20935106	7550066	1196257	139131	80353
	Replicate 2	24980537	7994483	1235507	140172	80669
	Replicate 3	21491266	10947596	1318838	144112	82481
Fibroblast in skin for normal sample	Replicate 1	20403903	8005508	1177703	152924	87052
	Replicate 2	24162519	12696128	1478849	152924	87052
Fibroblast in skin for spinal muscular atrophy	Replicate 1	33796652	14291610	1698004	159974	89884
	Replicate 2	17512226	8297705	1210236	143705	81655
	Replicate 3	21763215	11755473	1373860	155072	88766
Fibroblast of villous mesenchymal cell	Replicate 1	15924479	6165186	907295	48910	30091
	Replicate 2	1747737	698610	183008	29904	18935
	Replicate 3	5434700	2503663	495185	47630	29750
Gamma delta+ T cell	Replicate 1	9497183	4086668	697744	98236	61426
	Replicate 2	12566944	5408612	921131	98236	61426
Gingival epithelial cell	Replicate 1	16484118	6902968	1069769	113508	65121
	Replicate 2	13509701	5272083	829976	109030	64232
	Replicate 3	11410896	4269733	730975	104722	61414
Dermal papilla cell in hair follicle	Replicate 1	2682533	999502	235710	29451	19508
	Replicate 2	7684670	2798315	570883	36084	23684
	Replicate 3	7179837	1904429	333265	30682	20619
Outer root sheath cell in hair follicle	Replicate 1	9387556	3612920	649458	66442	40620
	Replicate 2	6348429	2412977	465078	66442	40620
Hepatic sinusoidal endothelial cell	Replicate 1	3274080	1523422	361143	20476	13086
	Replicate 2	2636426	1080730	255387	19500	12466
	Replicate 3	22847938	3481074	1237692	8013	4840
Hepatic stellate lipocyte	Replicate 1	9607511	3361161	613602	61147	36844
	Replicate 2	3140628	1227964	270563	41649	25680
	Replicate 3	13351305	6138452	993044	60509	36492
Hepatocyte	Replicate 1	14289493	3923968	570375	54249	35391
	Replicate 2	14985200	3844145	574553	55247	36000
	Replicate 3	14299780	5654214	792600	58080	37588
Immature langerhans cell	Replicate 1	24538167	10058792	1399700	76665	47211
	Replicate 2	9694021	3954482	661026	76665	47211
Keratinocyte epidermal cell	Replicate 1	33740682	14750093	1897605	99423	56620
	Replicate 2	7195724	1818476	343720	43736	27112
	Replicate 3	24795796	13049908	1439529	101722	58364
Keratocyte	Replicate 1	11159119	3597363	660694	55772	34299
	Replicate 2	2598822	1225553	282139	38049	23778
	Replicate 3	10711831	4835049	804737	54261	33450
Lens epithelial cell	Replicate 1	2582496	939866	245915	38742	23584
	Replicate 2	22599799	12168060	1338786	88271	51237
	Replicate 3	18191557	10224867	1321974	88333	51088
Monocyte-derived macrophage	Replicate 1	12504886	5994026	889961	114395	67122
	Replicate 2	14683663	6239920	878453	115487	67380
	Replicate 3	19450841	9952860	1306057	127736	73412
Mallassez-devied cell	Replicate 1	25084550	10030483	1384759	159452	92266
	Replicate 2	25847761	10872487	1431584	159452	92266
Mammary epithelial cell	Replicate 1	32466409	15303943	1702838	113118	65225
	Replicate 2	13445630	4876324	768880	101528	59575
	Replicate 3	9516192	4193661	654832	85252	50398
Mast cell	Replicate 1	24838786	13630112	1675447	145577	85320
	Replicate 2	23574984	11488539	1491495	148850	91460
	Replicate 3	23469606	11768119	1774761	166112	101051
	Replicate 4	22234611	12222508	1882554	171447	104047
Expanded mast cell	Replicate 1	27156274	12763146	1658225	174129	101883
	Replicate 2	30094977	12780534	1666755	174129	101883
Expanded and stimulated mast cell	Replicate 1	29356534	14906941	1702615	96390	56867
	Replicate 2	11792974	3749260	708426	96390	56867
Melanocyte-dark	Replicate 1	19440180	10712666	1332257	114837	65486
	Replicate 2	7165823	3026521	584733	81037	46939
	Replicate 3	26110359	14929929	1762645	113770	64242
Melanocyte-light	Replicate 1	10163138	3714462	697751	41384	25972
	Replicate 2	8397154	1955747	405252	40003	25497
	Replicate 3	8147073	1798912	355984	29032	18468
Meningeal cell	Replicate 1	21191223	9509783	1110401	128463	70990
	Replicate 2	4241421	2261602	453972	87254	49911
	Replicate 3	36006476	16567138	2048035	129768	70429
Mesenchymal precursor cell in adipose	Replicate 1	13812850	7569237	1056949	107695	64054
	Replicate 2	10351138	5302105	820568	101357	60911
	Replicate 3	12909971	3210872	555440	84563	50639
Mesenchymal precursor cell in bone marrow	Replicate 1	11266304	6358117	919384	90382	54492
	Replicate 2	9930936	5240969	836451	89924	54297
	Replicate 3	9748902	2713043	564544	62706	38251
Mesenchymal precursor cell in heart	Replicate 1	10193276	5609714	840581	118933	70637
	Replicate 2	15416535	8186650	1132985	132330	77915
	Replicate 3	12742987	7133338	1019953	131448	77401
	Replicate 4	14492038	8004008	1067799	130592	76840
Mesenchymal precursor cell in left ovary for ovarian cancer sample	Replicate 1	12530736	6843413	1010753	106348	62702
	Replicate 2	12699434	4213575	787844	81800	49429
	Replicate 3	13256687	7378291	1028412	106632	62539
	Replicate 4	13572176	4622992	849402	86502	51895
Mesenchymal precursor cell for metastatic ovarian cancer sample	Replicate 1	9509140	5158204	794983	92784	55560
	Replicate 2	12202866	3864769	760702	82075	50056
	Replicate 3	16374474	8797591	1125596	100621	60027
	Replicate 4	15244612	5808083	1022499	89760	54514
Mesenchymal precursor cell in right ovary for ovarian cancer sample	Replicate 1	9480826	3313448	613377	81960	49430
	Replicate 2	12244248	6715010	1001751	105195	62241
	Replicate 3	19403142	10728699	1381578	112532	65905
	Replicate 4	11215492	3820861	713441	78744	47384
	Replicate 5	14095119	5081735	918051	89813	53715
Mesenchymal stem cell in adipose	Replicate 1	6785011	1472407	277222	15853	10596
	Replicate 2	1606568	618002	155272	16502	10907
	Replicate 3	9079091	2841377	509877	18819	12628
Mesenchymal stem cell in amniotic membrane	Replicate 1	14179530	5457815	969905	58584	34884
	Replicate 2	2891063	1272225	328176	58584	34884
Mesenchymal stem cell in bone marrow	Replicate 1	14393562	5114493	798628	77825	46140
	Replicate 2	2601878	977793	243047	37414	23000
	Replicate 3	12916321	5238333	823180	75495	44388
	Replicate 4	22642718	8935283	1070415	70510	42521
Mesothelial cell	Replicate 1	7817858	3938222	717002	124772	70436
	Replicate 2	28684461	14416612	1964326	124772	70436
Mesenchymal stem cell in liver	Replicate 1	13317350	3368384	598189	74704	45614
	Replicate 2	35392302	15373152	1668499	74704	45614
Mesenchymal stem cell in umbilical cord	Replicate 1	12968609	3929859	636733	33982	21744
	Replicate 2	2131515	622286	151459	20401	13065
	Replicate 3	4566320	1774493	366531	30071	19512
Migratory langerhans cell	Replicate 1	30816667	12410629	1370954	130448	78886
	Replicate 2	32985414	13149352	1719422	146669	86561
	Replicate 3	27693946	11124030	1395273	142686	84515
Mesenchymal stem cell in umbilical cord blood	Replicate 1	15068713	5721753	954851	54703	33060
	Replicate 2	4143066	1333116	325601	54703	33060
Myoblast	Replicate 1	20199109	9823230	1421612	140648	80201
	Replicate 2	18817563	7442606	1245706	132818	74727
	Replicate 3	14700066	6638497	1029520	134347	76233
Nasal epithelial cell	Replicate 1	18069066	8698071	1175099	58983	32452
	Replicate 2	16089271	3852700	884051	58983	32452
Natural killer cell	Replicate 1	16266068	7742071	1436988	172444	107921
	Replicate 2	21687197	8740431	1753074	175444	109793
	Replicate 3	26929719	13317975	2373597	188656	117931
Neural stem cell	Replicate 1	31392588	11825771	1624355	38765	26288
	Replicate 2	15939883	5877924	727601	38765	26288
Neuron	Replicate 1	13161372	5684405	737633	50190	34241
	Replicate 2	18148754	8422955	1216364	56146	37086
	Replicate 3	14306016	6682374	937419	57173	38746
Neutrophil cell	Replicate 1	8970680	4393450	932971	74078	47989
	Replicate 2	6999826	2091616	589820	47393	30290
	Replicate 3	17018775	7566161	1191238	71331	44874
Nucleus pulposus	Replicate 1	19442788	9659534	1314600	92233	48798
	Replicate 2	32753103	6146478	1416694	60130	29040
	Replicate 3	7941569	3989350	695353	77956	43388
Olfactory epithelial cell	Replicate 1	16007104	8057172	1301146	149010	90627
	Replicate 2	18478321	9507447	1600212	150014	93385
	Replicate 3	19012340	9657252	1453046	159537	95773
	Replicate 4	25662510	13023281	1668955	156669	94231
Osteoblast	Replicate 1	16349229	6837235	885701	78849	47107
	Replicate 2	9918989	2928331	499839	60532	37654
	Replicate 3	14324914	6930764	1012172	83879	49534
Differentiated osteoblast	Replicate 1	11830907	4840824	785007	41538	25364
	Replicate 2	4456596	1040242	253450	29308	18385
	Replicate 3	8714476	2553190	447244	36008	21950
Pricyte	Replicate 1	17860508	8292447	1047414	95899	56835
	Replicate 2	8389827	4142461	670121	88922	53160
	Replicate 3	14367061	6009843	890996	85775	51395
Perineurial	Replicate 1	17945126	10017969	1315374	156363	89755
	Replicate 2	19443084	11238942	1409656	156363	89755
Peripheral blood mononuclear cell	Replicate 1	16036629	6459211	1126864	146719	88977
	Replicate 2	24536422	8456565	1668424	155225	96401
	Replicate 3	30716062	13796984	2162827	166438	101186
Placental epithelial cell	Replicate 1	10323790	4318022	691704	56921	35184
	Replicate 2	9192699	1863873	370585	36401	23416
	Replicate 3	10608764	4956401	821103	60910	37423
Preadipocyte in breast	Replicate 1	23752306	7779917	1238619	116793	68738
	Replicate 2	16460694	6364485	1069096	116793	68738
Preadipocyte in omentum	Replicate 1	32235467	13461378	1852280	130277	74591
	Replicate 2	17635406	5091489	796946	98451	56880
	Replicate 3	22865412	10999527	1550621	125812	72798
Subcutaneous preadipocyte	Replicate 1	10202428	3727336	636122	91667	54027
	Replicate 2	21846737	9155955	1276037	112831	66622
	Replicate 3	15388309	7709631	1062683	113298	67082
Visceral preadipocyte	Replicate 1	36796835	16787545	1838390	131191	74751
	Replicate 2	10383080	3374043	669980	95676	55425
	Replicate 3	17551888	9886271	1345261	127272	73480
Prostate epithelial cell	Replicate 1	20584919	8015981	1307645	135571	82320
	Replicate 2	31418833	15715722	1860830	135571	82320
Prostate stromal cell	Replicate 1	23216503	10995370	1482112	158394	92485
	Replicate 2	21224405	7947002	1241617	151992	88907
	Replicate 3	22010122	10471777	1563647	157037	92120
Renal cortical epithelial cell	Replicate 1	8952360	2979836	561164	92249	53294
	Replicate 2	35339739	16510329	1962559	92249	53294
Renal glomerular endothelial cell	Replicate 1	2557624	1130649	271105	42860	26576
	Replicate 2	12198445	6444922	955956	68051	39701
	Replicate 3	16856135	6406774	1217477	62939	36804
	Replicate 4	7520069	1912866	373621	36431	22629
Renal mesangial cell	Replicate 1	12799893	4800250	814144	59471	35091
	Replicate 2	2432461	802449	210976	36305	22549
	Replicate 3	8018339	3245661	584891	57173	33920
Renal proximal tubular epithelial cell	Replicate 1	17088333	5151743	892018	79328	46407
	Replicate 2	3037833	1428705	332292	57565	34910
	Replicate 3	12562391	5641943	908613	78905	46300
Renal pigment tubular epithelial cell	Replicate 1	8579876	4227459	692784	64662	39333
	Replicate 2	13572685	4128868	776486	65458	39620
	Replicate 3	2394439	951920	233576	33564	21060
	Replicate 4	17106689	4354321	862023	63410	37890
Salivary acinar cell	Replicate 1	18056390	7523353	1111933	101787	60335
	Replicate 2	33289759	9683514	1505016	105393	61941
	Replicate 3	8775623	3006257	560959	69802	42943
Schwann	Replicate 1	9484353	5176583	731591	49232	27397
	Replicate 2	1564541	429381	109395	14031	9008
	Replicate 3	19681331	5966613	1240093	51337	28784
Sebocyte	Replicate 1	4288250	2028483	389006	50365	32663
	Replicate 2	9836544	3081042	530768	53288	34019
	Replicate 3	10442516	4675591	738320	62123	39277
Sertoli	Replicate 1	2740561	922251	239253	17529	11764
	Replicate 2	4099346	990829	233509	17529	11764
Skeletal muscle	Replicate 1	29333615	12107517	1591418	102246	59021
	Replicate 2	4816485	1357155	303258	32133	19848
	Replicate 3	5143861	2103093	365729	49166	30979
	Replicate 4	13050397	7011824	1037539	100603	60532
	Replicate 5	13947758	7272775	1076926	102302	61428
	Replicate 6	13695121	7397239	1065189	100947	60182
Skeletal muscle differentiated into myotubes	Replicate 1	31491441	14365154	1817402	88905	52027
	Replicate 2	5266695	1887557	357319	50568	31410
	Replicate 3	12015963	5999298	931099	89393	52764
Skeletal muscle satellite cell	Replicate 1	23906718	11934848	1609144	174074	98434
	Replicate 2	21275852	9037977	1394711	171659	96023
	Replicate 3	25112408	13100654	1730631	173205	97063
Small airway epithelial cell	Replicate 1	22959235	8858652	1356696	146231	83792
	Replicate 2	15084427	6680379	1074717	141365	82179
	Replicate 3	26067164	12715514	1717557	150992	87444
Airway smooth muscle in asthma	Replicate 1	12248005	5679695	865981	81253	52643
	Replicate 2	11871345	4992751	821687	79645	52034
	Replicate 3	9687027	4249389	681953	72082	48156
	Replicate 4	11698823	4756852	776044	80143	52510
	Replicate 5	9316103	3892517	665425	74059	48012
	Replicate 6	8012131	3392722	591929	69492	45603
Airway smooth muscle in control	Replicate 1	13848632	5987370	947587	79643	53118
	Replicate 2	11586172	4309653	701232	72206	48675
	Replicate 3	10410541	3901526	686924	72233	48455
	Replicate 4	6915577	2859012	519614	67129	44772
Smooth muscle in aorta	Replicate 1	4913630	1988064	386042	52671	33300
	Replicate 2	18995260	5795255	868316	60504	37148
	Replicate 3	8481824	2847452	506286	57742	35905
	Replicate 4	6131085	1917092	395835	50933	31861
Smooth muscle in brachiocephalic artery	Replicate 1	16505019	7655856	991005	110608	64274
	Replicate 2	19371424	8965605	1085246	102114	60471
	Replicate 3	14849044	7847974	1027555	110812	64283
Smooth muscle in brain vessel	Replicate 1	6810833	3002755	599992	87091	52431
	Replicate 2	10162408	3825519	706008	92307	55179
	Replicate 3	13679910	6748178	1024009	95626	56593
Smooth muscle in bronchial tube	Replicate 1	16613360	5958034	870060	57597	35165
	Replicate 2	8500349	3019940	612808	57597	35165
Smooth muscle in carotid artery	Replicate 1	10800880	4475235	706368	33348	21221
	Replicate 2	6292430	917587	156951	9104	6051
	Replicate 3	10103383	2945975	469949	33057	21097
Smooth muscle in colon	Replicate 1	17091080	7233535	1095123	133408	76799
	Replicate 2	13820300	5150447	926227	125886	71858
	Replicate 3	19915208	9812199	1398209	140849	80445
Smooth muscle in coronary	Replicate 1	14311107	6394198	873650	60908	36593
	Replicate 2	6756984	1664068	311221	36737	22820
	Replicate 3	6085561	2908062	538460	58723	35673
Smooth muscle in esophagus	Replicate 1	9744378	3322078	575832	83202	48465
	Replicate 2	35959432	15963835	1923377	83202	48465
Smooth muscle in internal thoracic artery	Replicate 1	34650036	15351990	1994406	88364	50843
	Replicate 2	14765507	6635939	1022624	88522	51505
	Replicate 3	7372807	1935262	348507	53308	32404
Smooth muscle in prostate	Replicate 1	15392529	7765639	1123091	121641	71181
	Replicate 2	22580827	10192794	1505969	122985	71520
	Replicate 3	11597921	3933884	676459	96393	57163
Smooth muscle in pulmonary artery	Replicate 1	17880164	8023686	1086464	40594	24883
	Replicate 2	6117785	1763161	358212	36066	22347
	Replicate 3	10888993	2566541	474695	24628	15623
Smooth muscle in subclavian artery	Replicate 1	12242779	3483788	586873	57662	35939
	Replicate 2	11509242	3101206	559504	59414	36870
	Replicate 3	7084219	3400374	606746	61612	38038
Smooth muscle in trachea	Replicate 1	14006713	3528698	612319	52736	31799
	Replicate 2	21841249	12618273	1500020	57410	33849
	Replicate 3	7677242	2661069	546886	51432	31420
Smooth muscle in umbilical artery	Replicate 1	15138160	6808737	895258	320524	270067
	Replicate 2	15138160	6808737	895258	320524	270068
	Replicate 3	12386547	5246086	811628	101737	59871
Smooth muscle in umbilical vein	Replicate 1	14583100	7829088	1040899	92370	53340
	Replicate 2	20983043	12176900	1392743	94074	54152
	Replicate 3	7249093	2072937	367612	33841	20429
Smooth muscle in uterine	Replicate 1	11457087	5619731	905376	82015	50375
	Replicate 2	11663641	3964545	681615	82015	50375
Synoviocyte	Replicate 1	32039766	13273606	1570302	97057	57977
	Replicate 2	19849637	9885987	1236680	107689	65281
	Replicate 3	14338806	6542343	880588	97091	59816
Tenocyte	Replicate 1	17515191	5884764	1010303	95138	58989
	Replicate 2	9629146	3985766	744194	89986	56005
	Replicate 3	12196408	4205593	814086	92516	57419
Trabecular meshwork	Replicate 1	9574188	3379274	586042	46725	28527
	Replicate 2	1319864	423486	117421	19232	12491
	Replicate 3	9441293	4275971	701052	47534	28898
Tracheal epithelial cell	Replicate 1	29409213	13481038	1458829	60901	36989
	Replicate 2	9891106	3208396	515764	56175	34967
	Replicate 3	5194989	1691470	307593	47410	30042
Urothelial cell	Replicate 1	10632969	3654622	591343	58813	36314
	Replicate 2	2671804	982743	220706	36722	23216
	Replicate 3	10423556	4033604	630219	57385	35343
	Replicate 4	10012109	4996524	740652	57144	35627
Whole blood for donor 1	Replicate 1	31642096	7520376	1006124	92879	64662
	Replicate 2	26590379	5868044	720749	80977	57017
	Replicate 3	43582750	8418922	1303095	85712	58953
Whole blood for donor 2	Replicate 1	39500373	9674899	1402523	141432	92907
	Replicate 2	32839972	7146459	1143920	141432	92907
Whole blood for donor 3	Replicate 1	24580859	5476245	787808	81888	57462
	Replicate 2	32125713	7323061	968029	85574	60151
	Replicate 3	36875070	7033735	1046998	75338	52356
HeLa cell	Replicate 1	10170856	6767868	5025947	4485570	3816974
	Replicate 2	25834910	16697019	13117738	12031464	10309233
	Replicate 3	30782065	20007998	16038314	14841530	12761103
THP-1 cell	Replicate 1	19338385	12625489	9590661	8742683	7043928
	Replicate 2	23625075	15536756	12161754	11095099	9149755
	Replicate 3	27976805	18257198	14468973	13276392	10824748
